# Supplementary material for: Açai Seeds (Euterpe oleracea Mart) Are Agroindustrial Waste with High Potential to Produce Low-Cost Substrates after Acid Hydrolysis
Source: Molecules. 2023 Sep 16;28(18):6661. doi: 10.3390/molecules28186661 (PMC10536898; doi:10.3390/molecules28186661)
Supplement: Supplementary file 1 [file molecules-28-06661-s001.zip]

Archive with 1 entries (1 files):
- molecules-2587296-supplementary.pdf
